# Supplementary material for: DNA damaging agents boost the transcription of endothelin A receptor in high-grade serous ovarian cancer
Source: J Exp Clin Cancer Res. 2025 Dec 6;45:12. doi: 10.1186/s13046-025-03607-0 (PMC12784578; doi:10.1186/s13046-025-03607-0)
Supplement: Supplementary file 2 — Supplementary Material 2. [file 13046_2025_3607_MOESM2_ESM.xlsx]

## Sheet: MSigDB_Hallmark_2020_enrichR_ta
MSigDB Hallmark
Term	Overlap	P-value	Adjusted P-value	Old P-value	Old Adjusted P-value	Odds Ratio	Combined Score	Genes
G2-M Checkpoint	6/200	6.586311768734704E-5	0.001910030412933064	0	0	9.689248895434462	93.2874289540616	SMAD3;MYC;RAD21;CTCF;E2F4;LMNB1
TNF-alpha Signaling via NF-kB	5/200	6.36296477275603E-4	0.004613149460248122	0	0	7.907051282051282	58.1946793072387	CEBPB;SMAD3;MYC;FOS;RELA
Estrogen Response Early	5/200	6.36296477275603E-4	0.004613149460248122	0	0	7.907051282051282	58.1946793072387	AR;TFAP2C;MYC;MYB;FOS
E2F Targets	5/200	6.36296477275603E-4	0.004613149460248122	0	0	7.907051282051282	58.1946793072387	MYC;RAD21;CTCF;BRCA1;LMNB1
UV Response Dn	4/144	0.0015503542277077703	0.008992054520705067	0	0	8.69934065934066	56.27839955539567	SMAD3;MYC;NR3C1;RUNX1
Wnt-beta Catenin Signaling	2/42	0.00923972502795914	0.04465867096846917	0	0	14.844029850746269	69.53304518609382	HDAC2;MYC
TGF-beta Signaling	2/54	0.014954564489960439	0.06195462431555039	0	0	11.411595866819747	47.959955677421554	SMAD1;SMAD3
Hypoxia	3/200	0.03188102657977977	0.08404997916487394	0	0	4.553299492385787	15.689505426965287	MXI1;FOS;NR3C1
Estrogen Response Late	3/200	0.03188102657977977	0.08404997916487394	0	0	4.553299492385787	15.689505426965287	TFAP2C;MYB;FOS
Myc Targets V1	3/200	0.03188102657977977	0.08404997916487394	0	0	4.553299492385787	15.689505426965287	HDAC2;TRIM28;MYC
Allograft Rejection	3/200	0.03188102657977977	0.08404997916487394	0	0	4.553299492385787	15.689505426965287	SPI1;STAT1;BRCA1
IL-6/JAK/STAT3 Signaling	2/87	0.036359513416751664	0.08786882409048319	0	0	6.969622475856014	23.099415535174668	STAT1;STAT3
Apoptosis	2/161	0.10663396696214505	0.23138762668518886	0	0	3.7120060076973624	8.308780446257508	BRCA1;RELA
Pancreas Beta Cells	1/40	0.12922650035538952	0.23138762668518886	0	0	7.500754147812971	15.347957610327404	FOXA2
Apical Surface	1/44	0.14120584167933814	0.23138762668518886	0	0	6.801641586867305	13.31446223150924	BRCA1
Interferon Gamma Response	2/200	0.1515987898971927	0.23138762668518886	0	0	2.9749736167646614	5.6123406468995185	STAT1;STAT3
Inflammatory Response	2/200	0.1515987898971927	0.23138762668518886	0	0	2.9749736167646614	5.6123406468995185	MYC;RELA
p53 Pathway	2/200	0.1515987898971927	0.23138762668518886	0	0	2.9749736167646614	5.6123406468995185	SP1;FOS
heme Metabolism	2/200	0.1515987898971927	0.23138762668518886	0	0	2.9749736167646614	5.6123406468995185	MXI1;NR3C1
Myc Targets V2	1/58	0.18186845775259447	0.26370926374126197	0	0	5.127450980392157	8.739594642220467	MYC
Bile Acid Metabolism	1/112	0.32168757161895645	0.4271448550357908	0	0	2.62586115527292	2.9781847075347017	AR
Unfolded Protein Response	1/113	0.3240409245099103	0.4271448550357908	0	0	2.602284663865546	2.93247675296454	CEBPB
DNA Repair	1/150	0.4056802497190504	0.500755522308534	0	0	1.9524279510461904	1.7614609574155329	POLR2A
UV Response Up	1/158	0.4220105606237581	0.500755522308534	0	0	1.8521918321468716	1.5979320874138498	FOS
Mitotic Spindle	1/199	0.4990097394392039	0.500755522308534	0	0	1.4656120023767083	1.018790380974952	LMNB1
IL-2/STAT5 Signaling	1/199	0.4990097394392039	0.500755522308534	0	0	1.4656120023767083	1.018790380974952	MYC
Myogenesis	1/200	0.500755522308534	0.500755522308534	0	0	1.4581732190363583	1.0085269537658985	MEF2A
Complement	1/200	0.500755522308534	0.500755522308534	0	0	1.4581732190363583	1.0085269537658985	CEBPB
Glycolysis	1/200	0.500755522308534	0.500755522308534	0	0	1.4581732190363583	1.0085269537658985	MXI1
