# Supplementary material for: DNA damaging agents boost the transcription of endothelin A receptor in high-grade serous ovarian cancer
Source: J Exp Clin Cancer Res. 2025 Dec 6;45:12. doi: 10.1186/s13046-025-03607-0 (PMC12784578; doi:10.1186/s13046-025-03607-0)
Supplement: Supplementary file 3 — Supplementary Material 3. [file 13046_2025_3607_MOESM3_ESM.xlsx]

## Sheet: Sheet1
Top TF with a predicted binding site in ETAR
TF	Tissue	peak close to TSS	enrichment score	distance from TSS	peak loci (gb:gene body,pr:promoter)	peak with strongest signal	enrichment score	distance from TSS	peak loci (gb:gene body,pr:promoter)
ATF2	blood	chr4:147492731-147493128	8.57	1181	gb	chr4:147492731-147493128	8.57	1181	gb
CBFB	blood	chr4:147481181-147481578	8.97	264	pr	chr4:147481181-147481578	8.97	264	pr
CTCF	blood	chr4:147480820-147481031	3.01	-97	pr	chr4:147518837-147519169	66.5	3792	gb
EBF1	blood	chr4:147481772-147481887	5.51	855	gb	chr4:147492855-147493088	11.8	1193	gb
ERG	blood	chr4:147481006-147481672	8.73	89	pr	chr4:147528721-147529068	17.0	4780	gb
FLI1	blood	chr4:147479877-147480169	12.4	-104	pr	chr4:147528725-147529021	16.7	4780	gb
FOXM1	blood	chr4:147518966-147519213	3.19	3804	gb	chr4:147518966-147519213	3.19	3804	gb
MEF2A	blood	chr4:147519007-147519154	3.26	3809	gb	chr4:147519007-147519154	3.26	3809	gb
MYB	blood	chr4:147518940-147519140	3.84	3802	gb	chr4:147540063-147540331	7.06	5914	gb
RELA	blood	chr4:147481823-147481968	3.71	906	gb	chr4:147481823-147481968	3.71	906	gb
RUNX1	blood	chr4:147479931-147480201	4.00	-986	pr	chr4:147479822-147480187	9.04	-109	pr
RUNX1T1	blood	chr4:147479862-147480128	6.70	-105	pr	chr4:147479862-147480128	6.70	-105	pr
RUNX3	blood	chr4:147479930-147480054	5.17	-987	pr	chr4:147518957-147519326	7.76	3804	gb
SPI1	blood	chr4:147477575-147477713	4.59	-334	pr	chr4:147516236-147516455	26.7	3531	gb
TCF3	blood	chr4:147479846-147480179	5.41	-107	pr	chr4:147479846-147480179	5.41	-107	pr
RUNX1	bone marrow	chr4:147479869-147480081	11.6	-104	pr	chr4:147479869-147480081	11.6	-104	pr
BRD4	brain	chr4:147480938-147481165	7.29	21	pr	chr4:147481235-147481470	9.66	318	pr
EP300	brain	chr4:147480811-147480999	5.74	-106	pr	chr4:147473415-147473726	14.8	-750	pr
MAX	brain	chr4:147480815-147481872	8.51	-102	pr	chr4:147479805-147480391	22.0	-111	pr
MED1	brain	chr4:147479873-147480092	4.45	-104	pr	chr4:147479873-147480092	4.45	-104	pr
MXI1	brain	chr4:147481523-147481646	3.97	606	gb	chr4:147481523-147481646	3.97	606	gb
MYC	brain	chr4:147479872-147480192	4.40	-104	pr	chr4:147479872-147480192	4.40	-104	pr
POLR2A	brain	chr4:147480846-147481205	7.43	-71	pr	chr4:147480846-147481205	7.43	-71	pr
SPI1	brain	chr4:147480904-147481529	6.62	-13	pr	chr4:147518867-147519183	6.81	3795	gb
TCF12	brain	chr4:147486521-147486674	5.46	5604	gb	chr4:147511049-147511706	8.57	3013	gb
BRD4	breast	chr4:147480938-147481612	4.15	21	pr	chr4:147479730-147480402	44.1	-118	pr
CEBPB	breast	chr4:147479825-147480039	9.37	-109	pr	chr4:147479825-147480039	9.37	-109	pr
CTCF	breast	chr4:147514032-147514245	7.69	3311	gb	chr4:147518773-147519259	217.	3785	gb
E2F4	breast	chr4:147479907-147480030	4.13	-101	pr	chr4:147498177-147498353	5.24	1726	gb
EP300	breast	chr4:147481767-147482111	8.04	850	gb	chr4:147479670-147480284	65.0	-124	pr
FOS	breast	chr4:147479876-147480051	6.34	-104	pr	chr4:147482071-147482713	28.5	1154	gb
FOXA1	breast	chr4:147477438-147477609	7.08	-347	pr	chr4:147518904-147519214	123.	3798	gb
MYC	breast	chr4:147479814-147480236	34.5	-110	pr	chr4:147479814-147480236	34.5	-110	pr
SPI1	breast	chr4:147481026-147481101	2.93	109	pr	chr4:147479838-147480137	12.7	-107	pr
STAT3	breast	chr4:147479874-147480060	8.49	-104	pr	chr4:147482183-147482824	32.5	1266	gb
TFAP2A	breast	chr4:147485677-147485811	6.82	4760	gb	chr4:147485677-147485811	6.82	4760	gb
TFAP2C	breast	chr4:147481398-147481641	13.2	481	pr	chr4:147481398-147481641	13.2	481	pr
FOXA2	cells:Caco2	chr4:147518862-147519237	81.1	3794	gb	chr4:147518862-147519237	81.1	3794	gb
CTCF	cerebellar	chr4:147518824-147519216	49.3	3790	gb	chr4:147518824-147519216	49.3	3790	gb
BRCA1	cervix	chr4:147530865-147531070	5.03	4994	gb	chr4:147530865-147531070	5.03	4994	gb
EP300	cervix	chr4:147479920-147480123	6.19	-997	pr	chr4:147542904-147543425	46.4	6198	gb
STAT1	cervix	chr4:147482400-147482655	7.98	1483	gb	chr4:147525114-147525391	10.7	4419	gb
TFAP2A	cervix	chr4:147485626-147485819	4.59	4709	gb	chr4:147485626-147485819	4.59	4709	gb
CEBPB	colon	chr4:147482141-147482252	4.09	1224	gb	chr4:147484264-147484400	7.53	3347	gb
POLR2A	colon	chr4:147480900-147481161	5.51	-17	pr	chr4:147480900-147481161	5.51	-17	pr
SP1	colon	chr4:147480985-147481208	4.58	68	pr	chr4:147481262-147481649	10.1	345	pr
TAF3	colon	chr4:147480931-147481761	11.9	14	pr	chr4:147480931-147481761	11.9	14	pr
JUND	coronary artery	chr4:147482377-147482590	4.87	1460	gb	chr4:147498076-147498399	9.32	1715	gb
CTCF	embryo	chr4:147481446-147481540	5.29	529	gb	chr4:147526406-147526540	9.07	4548	gb
E2F6	embryo	chr4:147481004-147481131	3.40	87	pr	chr4:147481300-147481761	4.53	383	pr
FOXA1	embryo	chr4:147481856-147482193	11.0	939	gb	chr4:147494001-147494459	16.1	1308	gb
FOXA2	embryo	chr4:147480942-147481649	5.24	25	pr	chr4:147493990-147494392	8.34	1307	gb
GATA4	embryo	chr4:147517977-147518059	7.46	3706	gb	chr4:147522554-147522665	10.2	4163	gb
GATA6	embryo	chr4:147522468-147522692	5.32	4155	gb	chr4:147522950-147523319	7.67	4203	gb
KDM4A	embryo	chr4:147480765-147481913	21.4	-152	pr	chr4:147480765-147481913	21.4	-152	pr
MAX	embryo	chr4:147480804-147481004	2.72	-113	pr	chr4:147481067-147482065	8.15	150	pr
POLR2A	embryo	chr4:147480836-147481465	4.66	-81	pr	chr4:147481702-147481892	5.86	785	gb
RBBP5	embryo	chr4:147481310-147481501	4.82	393	pr	chr4:147481310-147481501	4.82	393	pr
SMAD1	embryo	chr4:147481229-147481353	4.85	312	pr	chr4:147481229-147481353	4.85	312	pr
SPI1	embryo	chr4:147480948-147481156	4.74	31	pr	chr4:147492717-147493223	14.2	1180	gb
TAF1	embryo	chr4:147480856-147481512	6.84	-61	pr	chr4:147481764-147481948	7.73	847	gb
TBP	embryo	chr4:147481171-147481437	4.60	254	pr	chr4:147481171-147481437	4.60	254	pr
TRIM28	embryo	chr4:147470955-147471795	19.2	-996	pr	chr4:147470955-147471795	19.2	-996	pr
YY1	embryo	chr4:147481359-147481501	4.20	442	pr	chr4:147518943-147519103	9.49	3802	gb
FOXA2	endoderm	chr4:147480848-147481017	3.33	-69	pr	chr4:147518924-147519162	9.87	3800	gb
SPI1	foreskin	chr4:147480913-147481037	4.44	-4	pr	chr4:147496579-147496793	12.5	1566	gb
CTCF	heart	chr4:147514024-147514313	8.56	3310	gb	chr4:147518750-147519285	74.2	3783	gb
SPI1	heart	chr4:147480608-147482238	3.97	-309	pr	chr4:147525943-147526590	8.98	4502	gb
CEBPB	human Fetal Osteoblasts	chr4:147487731-147487905	5.78	6814	gb	chr4:147517696-147518491	22.3	3677	gb
BRD4	Human normal breast epithelial cells	chr4:147480904-147481101	3.69	-13	pr	chr4:147481503-147481664	4.47	586	gb
SPI1	intestine	chr4:147480924-147481614	8.03	7	pr	chr4:147480876-147481674	9.36	-41	pr
AR	kidney	chr4:147481364-147482115	44.7	447	pr	chr4:147481364-147482115	44.7	447	pr
BRD2	kidney	chr4:147481099-147481935	6.25	182	pr	chr4:147481099-147481935	6.25	182	pr
MYC	kidney	chr4:147481338-147481521	2.89	421	pr	chr4:147481338-147481521	2.89	421	pr
NCOR1	kidney	chr4:147480976-147481165	4.55	59	pr	chr4:147480976-147481165	4.55	59	pr
RNF2	kidney	chr4:147481649-147481947	4.09	732	gb	chr4:147481649-147481947	4.09	732	gb
RYBP	kidney	chr4:147481559-147481841	5.05	642	gb	chr4:147481559-147481841	5.05	642	gb
SPI1	kidney	chr4:147480859-147481038	5.77	-58	pr	chr4:147492734-147493170	9.19	1181	gb
SUMO2	kidney	chr4:147480797-147480956	2.91	-120	pr	chr4:147481697-147482137	9.69	780	gb
TBL1X	kidney	chr4:147481074-147481275	4.31	157	pr	chr4:147481362-147481579	5.54	445	pr
ZNF263	kidney	chr4:147479852-147481902	21.1	-106	pr	chr4:147479852-147481902	21.1	-106	pr
CEBPB	lung	chr4:147478539-147478698	9.65	-237	pr	chr4:147498000-147498353	16.8	1708	gb
CHD1	lung	chr4:147481186-147481639	5.17	269	pr	chr4:147481186-147481639	5.17	269	pr
EP300	lung	chr4:147480987-147481365	6.02	70	pr	chr4:147518916-147519175	7.14	3799	gb
FOXA1	lung	chr4:147494694-147494867	4.63	1377	gb	chr4:147518921-147519172	23.7	3800	gb
LMNB1	lung	chr4:147480659-147480981	1.85	-258	pr	chr4:147539431-147539637	3.47	5851	gb
MAFK	lung	chr4:147489288-147489462	6.80	8371	gb	chr4:147498052-147498325	19.2	1713	gb
NKX2-1	lung	chr4:147480900-147481189	6.22	-17	pr	chr4:147498061-147498485	12.2	1714	gb
POLR2A	lung	chr4:147480737-147481888	20.7	-180	pr	chr4:147480737-147481888	20.7	-180	pr
RAD21	lung	chr4:147480857-147481174	4.32	-60	pr	chr4:147518838-147519346	26.2	3792	gb
SMAD3	lung	chr4:147480808-147481352	4.91	-109	pr	chr4:147482377-147482787	9.71	1460	gb
SPI1	lung	chr4:147480861-147481224	5.23	-56	pr	chr4:147490985-147491497	9.34	1006	gb
EBF1	lymphocyte	chr4:147479815-147480118	38.8	-110	pr	chr4:147479815-147480118	38.8	-110	pr
FLI1	mesenchymal	chr4:147480556-147481880	8.89	-361	pr	chr4:147480556-147481880	8.89	-361	pr
WDR5	mesenchymal	chr4:147480973-147481395	8.35	56	pr	chr4:147480973-147481395	8.35	56	pr
MED1	muscle	chr4:147479840-147480091	7.03	-107	pr	chr4:147498092-147498293	7.64	1717	gb
SPI1	muscle	chr4:147480869-147481224	3.82	-48	pr	chr4:147492724-147493215	17.8	1180	gb
MYOD1	myotube	chr4:147481233-147481449	9.55	316	pr	chr4:147509459-147509734	31.0	2854	gb
CTCF	other	chr4:147513974-147514304	5.92	3305	gb	chr4:147518742-147519353	89.0	3782	gb
DDX5	other	chr4:147483659-147483992	3.55	2742	gb	chr4:147505351-147505703	5.33	2443	gb
DUX4	other	chr4:147474684-147474830	4.67	-623	pr	chr4:147524576-147524757	6.22	4365	gb
STAT1	other	chr4:147482406-147482684	9.53	1489	gb	chr4:147482406-147482684	9.53	1489	gb
SPI1	penis	chr4:147480944-147481407	3.26	27	pr	chr4:147518842-147519200	15.5	3792	gb
AR	prostate	chr4:147481312-147482134	19.5	395	pr	chr4:147497821-147498422	197.	1690	gb
FOXA1	prostate	chr4:147476657-147476784	6.73	-426	pr	chr4:147493942-147494419	337.	1302	gb
HDAC2	prostate	chr4:147481142-147481318	4.68	225	pr	chr4:147481142-147481318	4.68	225	pr
NR3C1	prostate	chr4:147473422-147473586	9.28	-749	pr	chr4:147473422-147473586	9.28	-749	pr
GATA4	purified cardiomyocyte G296S mutants	chr4:147481859-147482196	11.2	942	gb	chr4:147481859-147482196	11.2	942	gb
EP300	renal cortex	chr4:147480699-147483435	14.3	-218	pr	chr4:147480699-147483435	39.9	-218	pr
SPI1	renal cortex	chr4:147480748-147482080	5.50	-169	pr	chr4:147492661-147493218	9.53	1174	gb
SPI1	renal pelvis	chr4:147480923-147481500	5.55	6	pr	chr4:147492673-147493203	9.19	1175	gb
BRD4	retina	chr4:147481235-147481547	4.57	318	pr	chr4:147481235-147481547	4.57	318	pr
BRD7	skin	chr4:147481183-147481370	5.33	266	pr	chr4:147481183-147481370	5.33	266	pr
CTCF	skin	chr4:147514034-147514295	16.0	3311	gb	chr4:147518789-147519265	39.7	3787	gb
FOXA2	skin	chr4:147481194-147481609	4.57	277	pr	chr4:147494014-147494335	28.2	1309	gb
GATA4	skin	chr4:147483152-147483309	5.10	2235	gb	chr4:147491357-147491661	7.63	1044	gb
MYC	skin	chr4:147481555-147481674	6.56	638	gb	chr4:147481555-147481674	6.56	638	gb
SOX2	skin	chr4:147501717-147501854	6.53	2080	gb	chr4:147501717-147501854	6.53	2080	gb
SPI1	skin	chr4:147480930-147481151	4.06	13	pr	chr4:147498012-147498552	16.6	1709	gb
CTCF	spinal cord	chr4:147514071-147514248	9.65	3315	gb	chr4:147518811-147519250	40.7	3789	gb
SPI1	spinal cord	chr4:147480844-147481579	5.31	-73	pr	chr4:147480835-147481175	6.13	-82	pr
SPI1	stomach	chr4:147480903-147482022	7.68	-14	pr	chr4:147480765-147482050	7.93	-152	pr
SPI1	testes	chr4:147480895-147481512	4.33	-22	pr	chr4:147492755-147493156	9.27	1183	gb
FOXA2	unknown	chr4:147493906-147494435	97.4	1298	gb	chr4:147493906-147494435	97.4	1298	gb
TAF1	uterus	chr4:147480849-147481161	4.09	-68	pr	chr4:147480849-147481161	4.09	-68	pr
TCF12	uterus	chr4:147481466-147481684	3.05	549	gb	chr4:147481466-147481684	3.05	549	gb
YY1	uterus	chr4:147480851-147481082	3.98	-66	pr	chr4:147480851-147481082	3.98	-66	pr
ZBTB7A	uterus	chr4:147481060-147481668	8.57	143	pr	chr4:147481060-147481668	8.57	143	pr
